# Supplementary material for: Potential association of rheumatic diseases with bone mineral density and fractures: a bi-directional mendelian randomization study
Source: BMC Musculoskelet Disord. 2024 Jul 5;25:521. doi: 10.1186/s12891-024-07496-w (PMC11225327; doi:10.1186/s12891-024-07496-w)
Supplement: Supplementary file 2 — Supplementary Material 2 [file 12891_2024_7496_MOESM2_ESM.xlsx]

## Sheet: Sheet1
The lists of instrumental variables (IVs) in different tests
exposure	outcome	SNP	beta.exposure	beta.outcome	F
Ankylosing spondylitis	Fracture of femur	rs1041926	-0.0748291	0.003	40.9617
		rs11065898	0.0262524	-0.0294	29.833
		rs11190133	-0.0338671	0.014	56.7921
		rs11209026	-0.103584	-0.0968	117.774
		rs1128905	-0.0237165	-0.0182	33.5491
		rs11624293	0.0428679	0.0246	41.0396
		rs1250550	-0.026036	-0.0155	36.5825
		rs12615545	0.0254728	0.0052	37.266
		rs1801274	0.0253178	-0.0271	36.7409
		rs1860545	-0.027474	-0.0192	39.8209
		rs2517655	0.0882856	-0.0024	359.584
		rs2531875	-0.0273233	0.0336	41.4368
		rs2596501	-0.152336	-0.03	1319.31
		rs27529	-0.0620354	-0.0413	208.27
		rs2836883	-0.0396768	-0.0349	69.8322
		rs35164067	-0.031078	0.0218	39.4148
		rs4129267	-0.0307685	0.0096	53.0082
		rs41299637	-0.0390527	-0.0055	63.2586
		rs4672505	-0.0597772	0.029	207.374
		rs4676410	0.0281014	0.0148	32.8611
		rs6556416	0.0252152	-0.0109	30.0449
		rs6600247	0.0328332	0.0137	62.5671
		rs7191548	0.0249853	-0.017	34.0002
		rs9901869	0.0319036	-0.0296	60.8899
Ankylosing spondylitis	Fracture of forearm	rs1041926	-0.0748291	-0.0382	40.9617
		rs11065898	0.0262524	-0.0525	29.833
		rs11190133	-0.0338671	0.0087	56.7921
		rs11209026	-0.103584	-0.0019	117.774
		rs1128905	-0.0237165	-0.0031	33.5491
		rs11624293	0.0428679	-0.018	41.0396
		rs1250550	-0.026036	-0.0181	36.5825
		rs12615545	0.0254728	0.0009	37.266
		rs1801274	0.0253178	0.0002	36.7409
		rs1860545	-0.027474	0.0102	39.8209
		rs2517655	0.0882856	0.0342	359.584
		rs2531875	-0.0273233	0.0122	41.4368
		rs2596501	-0.152336	-0.0105	1319.31
		rs27529	-0.0620354	0.001	208.27
		rs2836883	-0.0396768	0.0312	69.8322
		rs35164067	-0.031078	-0.0053	39.4148
		rs4129267	-0.0307685	-0.0172	53.0082
		rs41299637	-0.0390527	-0.0355	63.2586
		rs4672505	-0.0597772	0.0069	207.374
		rs4676410	0.0281014	-0.0399	32.8611
		rs6556416	0.0252152	0.0161	30.0449
		rs6600247	0.0328332	-0.021	62.5671
		rs7191548	0.0249853	-0.0061	34.0002
		rs9901869	0.0319036	0.0201	60.8899
Ankylosing spondylitis	Fracture of lumbar spine and pelvis	rs1041926	-0.0748291	0.0678	40.9617
		rs11065898	0.0262524	-0.0235	29.833
		rs11190133	-0.0338671	-0.0068	56.7921
		rs11209026	-0.103584	-0.1702	117.774
		rs1128905	-0.0237165	0.0284	33.5491
		rs11624293	0.0428679	0.0604	41.0396
		rs1250550	-0.026036	0.0235	36.5825
		rs12615545	0.0254728	0.0028	37.266
		rs1801274	0.0253178	0.0169	36.7409
		rs1860545	-0.027474	-0.0142	39.8209
		rs2517655	0.0882856	0.0057	359.584
		rs2531875	-0.0273233	0.0276	41.4368
		rs2596501	-0.152336	-0.0533	1319.31
		rs27529	-0.0620354	-0.0436	208.27
		rs2836883	-0.0396768	0.0439	69.8322
		rs35164067	-0.031078	0.0127	39.4148
		rs4129267	-0.0307685	-0.0353	53.0082
		rs41299637	-0.0390527	0.0282	63.2586
		rs4672505	-0.0597772	-0.004	207.374
		rs4676410	0.0281014	0.0212	32.8611
		rs6556416	0.0252152	-0.0187	30.0449
		rs6600247	0.0328332	-0.0373	62.5671
		rs7191548	0.0249853	-0.0155	34.0002
		rs9901869	0.0319036	-0.0263	60.8899
Ankylosing spondylitis	Heel bone mineral density	rs1041926	-0.0748291	0.0188101	40.9617
		rs11065898	0.0262524	-0.00437854	29.833
		rs11190133	-0.0338671	0.00419226	56.7921
		rs11209026	-0.103584	0.000672855	117.774
		rs1128905	-0.0237165	-0.0047942	33.5491
		rs11624293	0.0428679	0.00422255	41.0396
		rs1250550	-0.026036	-0.00269603	36.5825
		rs12615545	0.0254728	-0.0077789	37.266
		rs1801274	0.0253178	0.00394067	36.7409
		rs1860545	-0.027474	-0.00174652	39.8209
		rs2531875	-0.0273233	0.00293364	41.4368
		rs27529	-0.0620354	-0.00526501	208.27
		rs2836883	-0.0396768	0.00625549	69.8322
		rs35164067	-0.031078	-0.00667542	39.4148
		rs4129267	-0.0307685	-0.00166335	53.0082
		rs41299637	-0.0390527	-0.00229636	63.2586
		rs4672505	-0.0597772	-0.000730689	207.374
		rs4676410	0.0281014	-0.00327528	32.8611
		rs6556416	0.0252152	-0.00258403	30.0449
		rs6600247	0.0328332	0.00115902	62.5671
		rs7191548	0.0249853	-0.00404621	34.0002
		rs743479	-0.0234235	0.000743185	31.4646
		rs9901869	0.0319036	-0.00266445	60.8899
Ankylosing spondylitis	Total body bone mineral density	rs1041926	-0.0748291	0.0161	40.9617
		rs11065898	0.0262524	0.0055	29.833
		rs11190133	-0.0338671	0.0013	56.7921
		rs11209026	-0.103584	0.0086	117.774
		rs1128905	-0.0237165	-0.0084	33.5491
		rs11624293	0.0428679	0.0051	41.0396
		rs1250550	-0.026036	-0.0029	36.5825
		rs12615545	0.0254728	-0.011	37.266
		rs1801274	0.0253178	0.007	36.7409
		rs1860545	-0.027474	-0.0091	39.8209
		rs2517655	0.0882856	-0.0034	359.584
		rs2531875	-0.0273233	-0.0033	41.4368
		rs2596501	-0.152336	0.0038	1319.31
		rs27529	-0.0620354	0.0021	208.27
		rs2836883	-0.0396768	0.0081	69.8322
		rs35164067	-0.031078	0.0001	39.4148
		rs4129267	-0.0307685	0.0085	53.0082
		rs41299637	-0.0390527	-0.0043	63.2586
		rs4672505	-0.0597772	0.0097	207.374
		rs4676410	0.0281014	-0.0006	32.8611
		rs6556416	0.0252152	-0.0012	30.0449
		rs6600247	0.0328332	0.0117	62.5671
		rs7191548	0.0249853	0.0026	34.0002
		rs743479	-0.0234235	-0.0062	31.4646
		rs9901869	0.0319036	0.0025	60.8899
Rheumatoid arthritis	Fracture of femur	rs10435844	-0.0784	0.0029	41.9818
		rs10911902	-0.0847	-0.0347	31.0513
		rs11123811	-0.0995	0.0612	76.1792
		rs114508013	0.488	-0.0189	122.451
		rs115521560	0.7878	-0.0264	468.413
		rs11574914	0.1153	0.0125	59.8806
		rs117026326	0.381	-0.1035	80.7455
		rs11754264	-0.1359	0.0062	49.582
		rs11889341	0.1466	0.0029	129.148
		rs12126142	-0.0751	0.0093	41.9145
		rs1234313	0.0797	0.0206	35.9098
		rs12466919	0.1025	-0.014	45.4737
		rs12530098	0.1382	0.0432	45.894
		rs12918327	0.0867	-0.0253	30.4957
		rs13103285	0.0989	-0.0468	56.9967
		rs1355208	0.0818	0.0063	47.2512
		rs139395255	0.3833	0.1168	266.037
		rs146305655	-0.4379	-0.076	93.8584
		rs1538981	0.0671	0.0555	34.6446
		rs1571878	-0.1539	0.0047	176.02
		rs1595260	0.0845	0.0111	44.9751
		rs1858037	-0.1012	0.005	59.6786
		rs1883832	0.1052	0.0134	68.6158
		rs1893592	-0.0976	-0.0392	54.6703
		rs1950897	0.1069	-0.0097	55.11
		rs2069235	0.1296	0.0404	85.6947
		rs2073609	0.1029	0.0478	31.966
		rs2076616	-0.0885	-0.0457	42.9753
		rs212389	0.1058	-0.0381	51.8008
		rs2233424	0.1964	0.0006	110.306
		rs2258734	-0.0921	0.0129	56.0672
		rs2275806	-0.0725	-0.0035	35.3148
		rs2301888	-0.1282	-0.002	112.255
		rs244685	-0.089	0.0116	38.1993
		rs28411352	0.0914	0.0385	45.1663
		rs2841275	0.1617	0.039	81.6045
		rs28421442	-0.1234	-0.0709	33.2509
		rs2847297	0.0903	0.0291	57.5813
		rs2918392	0.0668	-0.0006	29.9801
		rs3025669	-0.2534	-0.0462	130.289
		rs3087243	-0.1261	-0.0031	103.416
		rs3134883	0.0991	-0.0042	62.8532
		rs34046593	0.1422	0.0298	69.9683
		rs34502849	-0.0851	-0.0269	36.949
		rs3757387	0.1236	-0.0179	81.3946
		rs3761959	0.0744	-0.0012	41.8553
		rs3806624	0.0863	0.0101	43.3989
		rs42034	0.0871	0.0083	32.4081
		rs4409785	0.0982	0.044	33.3676
		rs4602367	0.075	0.0383	41.0914
		rs4622308	0.0878	-0.005	49.3366
		rs4717901	0.249	0.0187	50.9035
		rs4795400	0.0743	-0.0236	38.3367
		rs4963581	0.0856	0.006	30.1091
		rs5020946	0.6519	0.0525	1487.95
		rs502919	0.0829	-0.0632	38.2736
		rs5754104	0.0891	0.0035	41.089
		rs6011186	-0.1074	-0.0419	39.4472
		rs61828284	-0.2018	-0.0127	33.6267
		rs62422878	0.1037	-0.0351	34.7162
		rs6479800	0.1202	0.0104	44.1013
		rs660442	-0.1067	-0.0375	37.1752
		rs6679677	0.591	0	660.267
		rs7097397	-0.0847	0.0349	49.8201
		rs71508903	0.1487	-0.0201	108.131
		rs71565312	0.699	-0.0081	302.345
		rs7170107	0.1366	0.0105	74.7459
		rs7206670	0.0701	-0.0278	34.701
		rs740122	-0.0782	0.0034	34.0568
		rs76153210	0.1597	0.0496	60.6879
		rs7731626	-0.1956	0.0293	113.006
		rs7749323	0.2835	-0.059	125.564
		rs8032939	0.1244	0.0028	102.289
		rs8126756	-0.0823	-0.0187	36.0876
		rs9271365	0.4888	0.0655	1458.29
		rs9405192	-0.089	-0.0178	42.2026
		rs9532434	0.114	0.0241	81.8594
		rs9693589	0.1127	-0.0366	77.5225
		rs9927316	0.0906	0.016	44.3791
		rs9943599	0.083	0.0048	40.1433
Rheumatoid arthritis	Fracture of forearm	rs10435844	-0.0784	-0.0052	41.9818
		rs10911902	-0.0847	-0.0163	31.0513
		rs11123811	-0.0995	-0.004	76.1792
		rs114508013	0.488	-0.0029	122.451
		rs115521560	0.7878	0.0302	468.413
		rs11574914	0.1153	-0.0024	59.8806
		rs117026326	0.381	-0.0406	80.7455
		rs11754264	-0.1359	-0.0303	49.582
		rs11889341	0.1466	0.0292	129.148
		rs12126142	-0.0751	-0.0162	41.9145
		rs1234313	0.0797	0.0302	35.9098
		rs12466919	0.1025	0.0113	45.4737
		rs12530098	0.1382	-0.01	45.894
		rs12918327	0.0867	0.0056	30.4957
		rs13103285	0.0989	-0.0297	56.9967
		rs1355208	0.0818	0.0091	47.2512
		rs139395255	0.3833	-0.0321	266.037
		rs146305655	-0.4379	0.0225	93.8584
		rs1538981	0.0671	0.0069	34.6446
		rs1571878	-0.1539	0.0045	176.02
		rs1595260	0.0845	-0.0295	44.9751
		rs1858037	-0.1012	-0.0111	59.6786
		rs1883832	0.1052	-0.0115	68.6158
		rs1893592	-0.0976	0.0028	54.6703
		rs1950897	0.1069	0.0166	55.11
		rs2069235	0.1296	0.0397	85.6947
		rs2073609	0.1029	0.0126	31.966
		rs2076616	-0.0885	-0.0212	42.9753
		rs212389	0.1058	0.0136	51.8008
		rs2233424	0.1964	0.0103	110.306
		rs2258734	-0.0921	-0.0118	56.0672
		rs2275806	-0.0725	0.0091	35.3148
		rs2301888	-0.1282	-0.0049	112.255
		rs244685	-0.089	0.0114	38.1993
		rs28411352	0.0914	-0.0116	45.1663
		rs2841275	0.1617	0.0134	81.6045
		rs28421442	-0.1234	-0.0522	33.2509
		rs2847297	0.0903	0.0133	57.5813
		rs2918392	0.0668	-0.0151	29.9801
		rs3025669	-0.2534	-0.0618	130.289
		rs3087243	-0.1261	0.0148	103.416
		rs3134883	0.0991	-0.0004	62.8532
		rs34046593	0.1422	0.019	69.9683
		rs34502849	-0.0851	-0.0096	36.949
		rs3757387	0.1236	0.0216	81.3946
		rs3761959	0.0744	0.0163	41.8553
		rs3806624	0.0863	0.0097	43.3989
		rs42034	0.0871	0.0096	32.4081
		rs4409785	0.0982	0.014	33.3676
		rs4602367	0.075	-0.002	41.0914
		rs4622308	0.0878	0.0064	49.3366
		rs4717901	0.249	0.0404	50.9035
		rs4795400	0.0743	0.0052	38.3367
		rs4963581	0.0856	0.0167	30.1091
		rs5020946	0.6519	0.0368	1487.95
		rs502919	0.0829	-0.0031	38.2736
		rs5754104	0.0891	0.0344	41.089
		rs6011186	-0.1074	0.0055	39.4472
		rs61828284	-0.2018	-0.0387	33.6267
		rs62422878	0.1037	0.0055	34.7162
		rs6479800	0.1202	0.0104	44.1013
		rs660442	-0.1067	0.0063	37.1752
		rs6679677	0.591	0.0176	660.267
		rs7097397	-0.0847	-0.0158	49.8201
		rs71508903	0.1487	-0.0082	108.131
		rs71565312	0.699	0.1038	302.345
		rs7170107	0.1366	0.0004	74.7459
		rs7206670	0.0701	-0.0091	34.701
		rs740122	-0.0782	-0.036	34.0568
		rs76153210	0.1597	0.0394	60.6879
		rs7731626	-0.1956	-0.0133	113.006
		rs7749323	0.2835	-0.0146	125.564
		rs8032939	0.1244	0.0398	102.289
		rs8126756	-0.0823	0.0065	36.0876
		rs9271365	0.4888	-0.0028	1458.29
		rs9405192	-0.089	0.0204	42.2026
		rs9532434	0.114	-0.0307	81.8594
		rs9693589	0.1127	0.0151	77.5225
		rs9927316	0.0906	-0.0185	44.3791
		rs9943599	0.083	0.0322	40.1433
Rheumatoid arthritis	Fracture of lumbar spine and pelvis	rs10435844	-0.0784	-0.0069	41.9818
		rs10911902	-0.0847	0.0105	31.0513
		rs11123811	-0.0995	-0.0522	76.1792
		rs114508013	0.488	0.0355	122.451
		rs115521560	0.7878	0.0504	468.413
		rs11574914	0.1153	-0.0294	59.8806
		rs117026326	0.381	-0.1061	80.7455
		rs11754264	-0.1359	-0.0639	49.582
		rs11889341	0.1466	0.0369	129.148
		rs12126142	-0.0751	-0.0351	41.9145
		rs1234313	0.0797	0.035	35.9098
		rs12466919	0.1025	0.0427	45.4737
		rs12530098	0.1382	0.0289	45.894
		rs12918327	0.0867	0.0178	30.4957
		rs13103285	0.0989	-0.0018	56.9967
		rs1355208	0.0818	0.0178	47.2512
		rs139395255	0.3833	-0.1254	266.037
		rs146305655	-0.4379	-0.0139	93.8584
		rs1538981	0.0671	0.0524	34.6446
		rs1571878	-0.1539	0.0182	176.02
		rs1595260	0.0845	0.0014	44.9751
		rs1858037	-0.1012	0.03	59.6786
		rs1883832	0.1052	-0.0254	68.6158
		rs1893592	-0.0976	0.0051	54.6703
		rs1950897	0.1069	0.0457	55.11
		rs2069235	0.1296	0.0014	85.6947
		rs2073609	0.1029	0.0508	31.966
		rs2076616	-0.0885	-0.0514	42.9753
		rs212389	0.1058	-0.0508	51.8008
		rs2233424	0.1964	-0.1455	110.306
		rs2258734	-0.0921	-0.0227	56.0672
		rs2275806	-0.0725	0.0454	35.3148
		rs2301888	-0.1282	0.0045	112.255
		rs244685	-0.089	-0.0864	38.1993
		rs28411352	0.0914	0.0381	45.1663
		rs2841275	0.1617	0.0091	81.6045
		rs28421442	-0.1234	-0.1291	33.2509
		rs2847297	0.0903	0.0245	57.5813
		rs2918392	0.0668	0.0003	29.9801
		rs3025669	-0.2534	-0.1007	130.289
		rs3087243	-0.1261	0.0169	103.416
		rs3134883	0.0991	-0.0015	62.8532
		rs34046593	0.1422	-0.03	69.9683
		rs34502849	-0.0851	0.0542	36.949
		rs3757387	0.1236	-0.0108	81.3946
		rs3761959	0.0744	-0.0406	41.8553
		rs3806624	0.0863	-0.0447	43.3989
		rs42034	0.0871	-0.0204	32.4081
		rs4409785	0.0982	0.0094	33.3676
		rs4602367	0.075	-0.0201	41.0914
		rs4622308	0.0878	0.0079	49.3366
		rs4717901	0.249	0.0162	50.9035
		rs4795400	0.0743	-0.0092	38.3367
		rs4963581	0.0856	0.0186	30.1091
		rs5020946	0.6519	0.0404	1487.95
		rs502919	0.0829	-0.0331	38.2736
		rs5754104	0.0891	-0.0014	41.089
		rs6011186	-0.1074	0.0448	39.4472
		rs61828284	-0.2018	-0.0385	33.6267
		rs62422878	0.1037	0.0178	34.7162
		rs6479800	0.1202	0.0136	44.1013
		rs660442	-0.1067	-0.0505	37.1752
		rs6679677	0.591	-0.0105	660.267
		rs7097397	-0.0847	-0.0225	49.8201
		rs71508903	0.1487	-0.0113	108.131
		rs71565312	0.699	-0.2152	302.345
		rs7170107	0.1366	-0.0451	74.7459
		rs7206670	0.0701	0.0181	34.701
		rs740122	-0.0782	-0.0034	34.0568
		rs76153210	0.1597	0.0589	60.6879
		rs7731626	-0.1956	-0.018	113.006
		rs7749323	0.2835	-0.1502	125.564
		rs8032939	0.1244	-0.0236	102.289
		rs8126756	-0.0823	-0.0061	36.0876
		rs9271365	0.4888	0.0308	1458.29
		rs9405192	-0.089	-0.0166	42.2026
		rs9532434	0.114	0.0241	81.8594
		rs9693589	0.1127	0.0423	77.5225
		rs9927316	0.0906	0.0036	44.3791
		rs9943599	0.083	-0.007	40.1433
Rheumatoid arthritis	Heel bone mineral density	rs10435844	-0.0784	-0.00181057	41.9818
		rs10911902	-0.0847	0.00406765	31.0513
		rs11123811	-0.0995	0.00922808	76.1792
		rs114508013	0.488	-0.00074688	122.451
		rs115521560	0.7878	-0.00187579	468.413
		rs11574914	0.1153	-0.00408927	59.8806
		rs117026326	0.381	-0.00165355	80.7455
		rs11754264	-0.1359	-0.00386672	49.582
		rs11889341	0.1466	-0.00214439	129.148
		rs12126142	-0.0751	-0.00164362	41.9145
		rs1234313	0.0797	-0.00184324	35.9098
		rs12466919	0.1025	-0.000185297	45.4737
		rs12530098	0.1382	-0.00432327	45.894
		rs13103285	0.0989	-0.00068528	56.9967
		rs1355208	0.0818	-0.00145212	47.2512
		rs139395255	0.3833	0.00510615	266.037
		rs146305655	-0.4379	-0.00865071	93.8584
		rs1538981	0.0671	-0.00478814	34.6446
		rs1571878	-0.1539	0.00371846	176.02
		rs1595260	0.0845	0.000442179	44.9751
		rs1858037	-0.1012	0.00551211	59.6786
		rs1883832	0.1052	-0.00239668	68.6158
		rs1893592	-0.0976	-0.00107413	54.6703
		rs1950897	0.1069	0.00771535	55.11
		rs2069235	0.1296	-0.000501626	85.6947
		rs2073609	0.1029	-0.00194685	31.966
		rs2076616	-0.0885	0.00446239	42.9753
		rs212389	0.1058	0.00219636	51.8008
		rs2233424	0.1964	-0.00639048	110.306
		rs2258734	-0.0921	-0.00284831	56.0672
		rs2275806	-0.0725	-0.00297217	35.3148
		rs2301888	-0.1282	0.00544266	112.255
		rs244685	-0.089	-0.0041894	38.1993
		rs28411352	0.0914	-0.00185646	45.1663
		rs2841275	0.1617	-0.00321798	81.6045
		rs28421442	-0.1234	0.00598839	33.2509
		rs2847297	0.0903	-0.00226534	57.5813
		rs2918392	0.0668	-0.000347874	29.9801
		rs3134883	0.0991	-0.00155817	62.8532
		rs34046593	0.1422	0.00351159	69.9683
		rs34502849	-0.0851	0.00531427	36.949
		rs3761959	0.0744	-0.000989247	41.8553
		rs3806624	0.0863	-0.000262496	43.3989
		rs4409785	0.0982	-0.002614	33.3676
		rs4602367	0.075	-0.00332926	41.0914
		rs4622308	0.0878	-0.0071345	49.3366
		rs4717901	0.249	0.00433768	50.9035
		rs4795400	0.0743	0.00326956	38.3367
		rs4963581	0.0856	0.000779729	30.1091
		rs5020946	0.6519	-0.00121109	1487.95
		rs502919	0.0829	-0.00094156	38.2736
		rs6011186	-0.1074	0.00492397	39.4472
		rs61828284	-0.2018	0.00836995	33.6267
		rs62422878	0.1037	0.00300354	34.7162
		rs6479800	0.1202	-0.00260986	44.1013
		rs660442	-0.1067	0.00882988	37.1752
		rs7097397	-0.0847	0.00290927	49.8201
		rs71508903	0.1487	0.00859147	108.131
		rs71565312	0.699	-0.0273096	302.345
		rs7170107	0.1366	-0.00589022	74.7459
		rs7206670	0.0701	0.00139245	34.701
		rs740122	-0.0782	-0.00563966	34.0568
		rs76153210	0.1597	0.00624087	60.6879
		rs7731626	-0.1956	0.00876301	113.006
		rs8032939	0.1244	-0.00393871	102.289
		rs8126756	-0.0823	0.00290228	36.0876
		rs9271365	0.4888	-0.00247414	1458.29
		rs9405192	-0.089	0.00362047	42.2026
		rs9532434	0.114	-0.000795034	81.8594
		rs9927316	0.0906	-0.00151119	44.3791
		rs9943599	0.083	-0.00332539	40.1433
Rheumatoid arthritis	Total body bone mineral density	rs10911902	-0.0847	0.0143	31.0513
		rs11123811	-0.0995	0.005	76.1792
		rs114508013	0.488	-0.0038	122.451
		rs115521560	0.7878	0.0002	468.413
		rs11574914	0.1153	-0.0016	59.8806
		rs117026326	0.381	-0.0089	80.7455
		rs11754264	-0.1359	0.027	49.582
		rs11889341	0.1466	0.0049	129.148
		rs12126142	-0.0751	0.0083	41.9145
		rs1234313	0.0797	-0.0016	35.9098
		rs12466919	0.1025	0.003	45.4737
		rs12530098	0.1382	0.0026	45.894
		rs13103285	0.0989	-0.0029	56.9967
		rs1355208	0.0818	0.0003	47.2512
		rs139395255	0.3833	0.007	266.037
		rs146305655	-0.4379	-0.0069	93.8584
		rs1538981	0.0671	-0.0057	34.6446
		rs1571878	-0.1539	-0.004	176.02
		rs1595260	0.0845	-0.0137	44.9751
		rs1858037	-0.1012	0.0071	59.6786
		rs1883832	0.1052	0.013	68.6158
		rs1893592	-0.0976	0.001	54.6703
		rs1950897	0.1069	-0.0014	55.11
		rs2069235	0.1296	-0.0007	85.6947
		rs2073609	0.1029	-0.025	31.966
		rs2076616	-0.0885	-0.0014	42.9753
		rs212389	0.1058	0.0051	51.8008
		rs2233424	0.1964	-0.0065	110.306
		rs2258734	-0.0921	0.008	56.0672
		rs2275806	-0.0725	-0.0023	35.3148
		rs2301888	-0.1282	-0.0012	112.255
		rs244685	-0.089	0.001	38.1993
		rs28411352	0.0914	-0.0185	45.1663
		rs2841275	0.1617	-0.0077	81.6045
		rs28421442	-0.1234	0.0018	33.2509
		rs2847297	0.0903	-0.0124	57.5813
		rs2918392	0.0668	0.0039	29.9801
		rs3025669	-0.2534	-0.0508	130.289
		rs3087243	-0.1261	0.0038	103.416
		rs3134883	0.0991	0.0085	62.8532
		rs34046593	0.1422	-0.0047	69.9683
		rs34502849	-0.0851	0.01	36.949
		rs3757387	0.1236	-0.0108	81.3946
		rs3761959	0.0744	0.0092	41.8553
		rs3806624	0.0863	-0.0002	43.3989
		rs41316148	-0.6134	0.0008	49.032
		rs42034	0.0871	-0.0196	32.4081
		rs4409785	0.0982	-0.0011	33.3676
		rs4602367	0.075	0.0089	41.0914
		rs4622308	0.0878	-0.0174	49.3366
		rs4717901	0.249	-0.039	50.9035
		rs4795400	0.0743	-0.0028	38.3367
		rs4963581	0.0856	-0.0133	30.1091
		rs5020946	0.6519	0.0003	1487.95
		rs502919	0.0829	-0.0035	38.2736
		rs5754104	0.0891	-0.0143	41.089
		rs6011186	-0.1074	-0.0213	39.4472
		rs61828284	-0.2018	0.0062	33.6267
		rs62422878	0.1037	0.0027	34.7162
		rs6479800	0.1202	0.0043	44.1013
		rs660442	-0.1067	0.0098	37.1752
		rs7097397	-0.0847	-0.0014	49.8201
		rs7105899	-0.0797	-0.0097	38.7701
		rs71508903	0.1487	0.0024	108.131
		rs71565312	0.699	-0.0468	302.345
		rs7170107	0.1366	0.0139	74.7459
		rs7206670	0.0701	0.0012	34.701
		rs740122	-0.0782	0.0155	34.0568
		rs76153210	0.1597	0.0091	60.6879
		rs7731626	-0.1956	0.0019	113.006
		rs7749323	0.2835	-0.0519	125.564
		rs8032939	0.1244	-0.008	102.289
		rs8126756	-0.0823	-0.0112	36.0876
		rs9271365	0.4888	0.0087	1458.29
		rs9405192	-0.089	0.0119	42.2026
		rs9532434	0.114	0.0127	81.8594
		rs9693589	0.1127	0.0096	77.5225
		rs9927316	0.0906	0.0003	44.3791
		rs9943599	0.083	-0.0054	40.1433
Systemic lupus erythematosus	Fracture of femur	rs10048743	-0.231112	0.0371	31.4581
		rs10200680	-0.248461	0.0067	34.2039
		rs1078324	-0.71335	0.0483	83.2845
		rs10912578	-0.24686	-0.0353	63.4465
		rs1143679	0.582216	0.0111	212.002
		rs12094036	-0.328504	-0.0023	32.2353
		rs12524498	-0.673345	-0.0828	31.0736
		rs13019891	-0.562119	0.0029	374.848
		rs13136219	-0.174353	0.0197	39.3709
		rs13332649	-0.314711	0.0016	70.1747
		rs143123127	0.470004	-0.0907	31.2817
		rs1464446	-0.328504	-0.0016	66.9448
		rs150180633	0.928219	-0.1181	181.193
		rs17849501	0.81093	0.0501	264.478
		rs2431697	-0.223144	-0.004	58.0152
		rs2459611	0.261365	-0.0565	33.3698
		rs2573219	0.587787	-0.0298	187.471
		rs268124	0.18633	-0.0061	33.1339
		rs34703115	-0.616186	0.0963	34.5847
		rs35000415	0.587787	-0.0399	200.229
		rs35251378	-0.235722	0.0148	52.8442
		rs353608	0.18633	-0.0057	44.2217
		rs3747093	0.262364	-0.009	57.8138
		rs389884	0.928219	0.129	460.991
		rs4274624	-0.559616	-0.0061	293.251
		rs4388254	0.378436	0.0018	39.2594
		rs4661543	0.274437	-0.0027	41.9426
		rs4916215	0.223144	-0.0339	43.1516
		rs58688157	-0.223144	-0.0631	44.1982
		rs58721818	0.65752	-0.062	75.6558
		rs597808	-0.162519	-0.0583	30.4048
		rs6671847	0.198851	-0.0057	47.1309
		rs6679677	0.336472	0	52.392
		rs6889239	0.277632	0.0033	76.5112
		rs7097397	-0.18633	0.0349	42.1158
		rs73050535	-0.71335	0.443	33.0236
		rs73068668	-0.314711	-0.0322	29.9664
		rs7768653	-0.207014	0.0254	48.6189
		rs7823055	-0.350657	-0.0076	150.107
		rs7899626	0.182322	-0.0211	30.0615
		rs9852014	0.620577	0.0203	158.628
Systemic lupus erythematosus	Fracture of forearm	rs10048743	-0.231112	-0.0379	31.4581
		rs10200680	-0.248461	-0.0214	34.2039
		rs1078324	-0.71335	-0.0152	83.2845
		rs10912578	-0.24686	-0.0264	63.4465
		rs1143679	0.582216	0.0041	212.002
		rs12094036	-0.328504	-0.0268	32.2353
		rs12524498	-0.673345	0.0222	31.0736
		rs13019891	-0.562119	-0.0116	374.848
		rs13136219	-0.174353	-0.004	39.3709
		rs13332649	-0.314711	-0.0453	70.1747
		rs143123127	0.470004	0.0523	31.2817
		rs1464446	-0.328504	-0.0158	66.9448
		rs150180633	0.928219	-0.0278	181.193
		rs17849501	0.81093	0.0435	264.478
		rs2431697	-0.223144	0.0122	58.0152
		rs2459611	0.261365	0.0289	33.3698
		rs2573219	0.587787	-0.006	187.471
		rs34703115	-0.616186	-0.0264	34.5847
		rs35000415	0.587787	-0.0077	200.229
		rs35251378	-0.235722	0.003	52.8442
		rs353608	0.18633	-0.0345	44.2217
		rs3747093	0.262364	0.025	57.8138
		rs389884	0.928219	0.0292	460.991
		rs4274624	-0.559616	-0.0286	293.251
		rs4388254	0.378436	-0.019	39.2594
		rs4661543	0.274437	0.0404	41.9426
		rs4916215	0.223144	0.0367	43.1516
		rs58688157	-0.223144	0.0409	44.1982
		rs58721818	0.65752	-0.0089	75.6558
		rs597808	-0.162519	-0.044	30.4048
		rs6671847	0.198851	0.0031	47.1309
		rs6679677	0.336472	0.0176	52.392
		rs7097397	-0.18633	-0.0158	42.1158
		rs73050535	-0.71335	0.0058	33.0236
		rs73068668	-0.314711	-0.0257	29.9664
		rs7768653	-0.207014	-0.0166	48.6189
		rs7823055	-0.350657	-0.0132	150.107
		rs7899626	0.182322	-0.0093	30.0615
		rs9852014	0.620577	0.0473	158.628
Systemic lupus erythematosus	Fracture of lumbar spine and pelvis	rs10048743	-0.231112	-0.0102	31.4581
		rs10200680	-0.248461	-0.0315	34.2039
		rs1078324	-0.71335	-0.0728	83.2845
		rs10912578	-0.24686	-0.0016	63.4465
		rs1143679	0.582216	-0.0384	212.002
		rs12094036	-0.328504	-0.0039	32.2353
		rs12524498	-0.673345	-0.1421	31.0736
		rs13136219	-0.174353	0.0073	39.3709
		rs13332649	-0.314711	-0.04	70.1747
		rs143123127	0.470004	-0.08	31.2817
		rs1464446	-0.328504	-0.0752	66.9448
		rs150180633	0.928219	-0.1875	181.193
		rs17849501	0.81093	-0.0499	264.478
		rs2431697	-0.223144	0.0394	58.0152
		rs2459611	0.261365	0.0434	33.3698
		rs2573219	0.587787	0.0353	187.471
		rs268124	0.18633	0.0268	33.1339
		rs34703115	-0.616186	0.0235	34.5847
		rs35000415	0.587787	0.0604	200.229
		rs35251378	-0.235722	0.004	52.8442
		rs353608	0.18633	0.0336	44.2217
		rs3747093	0.262364	-0.018	57.8138
		rs389884	0.928219	0.0355	460.991
		rs4274624	-0.559616	-0.0364	293.251
		rs4388254	0.378436	0.0964	39.2594
		rs4661543	0.274437	0.0365	41.9426
		rs4916215	0.223144	0.0276	43.1516
		rs58688157	-0.223144	-0.0033	44.1982
		rs58721818	0.65752	-0.1391	75.6558
		rs6671847	0.198851	0.0294	47.1309
		rs6679677	0.336472	-0.0105	52.392
		rs6889239	0.277632	0.0187	76.5112
		rs7097397	-0.18633	-0.0225	42.1158
		rs73050535	-0.71335	0.136	33.0236
		rs73068668	-0.314711	-0.0051	29.9664
		rs7768653	-0.207014	-0.004	48.6189
		rs7823055	-0.350657	0.0517	150.107
		rs7899626	0.182322	0.019	30.0615
		rs9852014	0.620577	-0.0136	158.628
Systemic lupus erythematosus	Heel bone mineral density	rs10048743	-0.231112	0.00348239	31.4581
		rs10200680	-0.248461	0.00284379	34.2039
		rs1078324	-0.71335	-0.003311	83.2845
		rs10912578	-0.24686	-0.00141304	63.4465
		rs1143679	0.582216	0.000431803	212.002
		rs12094036	-0.328504	-0.000771744	32.2353
		rs12524498	-0.673345	0.00887238	31.0736
		rs13019891	-0.562119	0.00141711	374.848
		rs13136219	-0.174353	-0.00558083	39.3709
		rs13332649	-0.314711	0.00484202	70.1747
		rs143123127	0.470004	-0.00511743	31.2817
		rs1464446	-0.328504	0.000616555	66.9448
		rs150180633	0.928219	0.00327469	181.193
		rs17849501	0.81093	0.0013433	264.478
		rs2431697	-0.223144	-0.00511807	58.0152
		rs2459611	0.261365	-0.00205385	33.3698
		rs2573219	0.587787	0.00369447	187.471
		rs268124	0.18633	-0.000169344	33.1339
		rs34703115	-0.616186	0.00228852	34.5847
		rs35000415	0.587787	-0.00402176	200.229
		rs35251378	-0.235722	-0.00451409	52.8442
		rs389884	0.928219	0.000700477	460.991
		rs4274624	-0.559616	0.00162467	293.251
		rs4388254	0.378436	0.0184482	39.2594
		rs4661543	0.274437	-0.000134187	41.9426
		rs4916215	0.223144	0.00322762	43.1516
		rs58688157	-0.223144	0.000297414	44.1982
		rs597808	-0.162519	-0.00766512	30.4048
		rs6671847	0.198851	0.00336011	47.1309
		rs6889239	0.277632	0.00922672	76.5112
		rs7097397	-0.18633	0.00290927	42.1158
		rs73050535	-0.71335	-0.0166119	33.0236
		rs73068668	-0.314711	-0.00804004	29.9664
		rs7768653	-0.207014	0.00168983	48.6189
		rs7823055	-0.350657	0.0041823	150.107
		rs7899626	0.182322	0.00721062	30.0615
		rs9852014	0.620577	-4.58689e-05	158.628
Systemic lupus erythematosus	Total body bone mineral density	rs10048743	-0.231112	-0.003	31.4581
		rs10200680	-0.248461	0.0054	34.2039
		rs1078324	-0.71335	0.0169	83.2845
		rs10912578	-0.24686	0.0002	63.4465
		rs1143679	0.582216	-0.0021	212.002
		rs12094036	-0.328504	-0.0086	32.2353
		rs12524498	-0.673345	-0.0031	31.0736
		rs13019891	-0.562119	-0.0031	374.848
		rs13136219	-0.174353	0.0002	39.3709
		rs13332649	-0.314711	-0.0076	70.1747
		rs143123127	0.470004	-0.0033	31.2817
		rs1464446	-0.328504	-0.0062	66.9448
		rs150180633	0.928219	-0.0222	181.193
		rs17849501	0.81093	-0.0255	264.478
		rs2431697	-0.223144	-0.0083	58.0152
		rs2459611	0.261365	-0.0021	33.3698
		rs2573219	0.587787	-0.0014	187.471
		rs268124	0.18633	0.0029	33.1339
		rs34703115	-0.616186	0.0027	34.5847
		rs35000415	0.587787	0.0044	200.229
		rs35251378	-0.235722	-0.0062	52.8442
		rs3747093	0.262364	-0.0175	57.8138
		rs389884	0.928219	0.0286	460.991
		rs4274624	-0.559616	-0.0055	293.251
		rs4388254	0.378436	0.0075	39.2594
		rs4661543	0.274437	0.0008	41.9426
		rs4916215	0.223144	-0.0051	43.1516
		rs58688157	-0.223144	-0.0053	44.1982
		rs6671847	0.198851	0.0064	47.1309
		rs6889239	0.277632	0.0126	76.5112
		rs7097397	-0.18633	-0.0014	42.1158
		rs73050535	-0.71335	0.0047	33.0236
		rs73068668	-0.314711	0.0062	29.9664
		rs7768653	-0.207014	-0.0018	48.6189
		rs7823055	-0.350657	0.0045	150.107
		rs7899626	0.182322	0.0031	30.0615
		rs9274357	0.457425	-0.0045	168.908
		rs9852014	0.620577	0.0128	158.628
Fracture of forearm	Rheumatoid arthritis	rs10026964	0.0883	0.0147	32.0385
		rs2908007	-0.1973	0.0033	153.978
		rs4514445	-0.0869	0.0194	31.0306
		rs4870044	0.097	0.0199	34.145
		rs6836258	0.1181	-0.0065	32.2384
		rs71382995	-0.1409	0.0059	36.2569
		rs9482772	-0.1179	-0.0074	60.1645
		rs2908007	-0.1973	-0.0304592	153.978
		rs4514445	-0.0869	0.0725707	31.0306
		rs4870044	0.097	-0.0100503	34.145
		rs71382995	-0.1409	-0.116534	36.2569
		rs9482772	-0.1179	-0.0304592	60.1645
Heel bone mineral density	Ankylosing spondylitis	rs11228240	-0.0405934	0.0009995	201.742
		rs12636449	0.0435997	-0.00934352	90.7766
		rs12915039	0.019891	-0.00410843	42.9971
		rs13022041	0.0177883	-0.00722605	42.4664
		rs13379337	0.0199008	0.00340579	59.8174
		rs17601876	0.0303011	-0.00914166	139.36
		rs1991431	-0.0152907	0.00935609	35.2171
		rs2069443	-0.0177404	0.0030952	37.0562
		rs2553772	0.0309456	-0.00657832	145.44
		rs3765971	0.0284684	0.00170145	112.537
		rs4807630	-0.0333307	-0.00662188	142.793
		rs4912084	-0.0178066	0.000500125	45.8528
		rs56257969	-0.0160003	0.0113355	29.8635
		rs6532480	-0.0155824	-0.00240288	36.3484
		rs6684375	0.062122	-0.0159262	345.851
		rs6882422	-0.0313659	-0.00461061	61.3025
		rs7699480	-0.0195818	0.00390762	57.9205
Heel bone mineral density	Rheumatoid arthritis	rs10069783	0.0169756	0.0178	31.186
		rs10078310	0.0319733	-0.0046	46.2252
		rs10221698	0.018198	0.0084	50.2663
		rs10235021	0.0715592	-0.0067	508.553
		rs10239787	-0.0283749	0.0165	108.942
		rs10249754	0.0305864	-0.0243	129.977
		rs1029830	-0.0166726	0.006	42.4937
		rs1042704	-0.0303501	-0.0667	94.4087
		rs10455097	-0.0257736	0.0272	102.258
		rs10473282	-0.0194845	-0.0047	53.6815
		rs10491280	0.0222228	-0.0242	36.9635
		rs10740042	0.0159156	0.0002	32.9802
		rs10750766	0.024465	0.0162	75.1774
		rs10765568	-0.017467	0.0035	43.6291
		rs10777536	0.0164167	0.0008	40.9316
		rs10821027	-0.017406	0.004	44.9849
		rs10842704	0.0248457	-0.0025	68.1611
		rs10922489	-0.0151833	-0.0083	35.3082
		rs10931982	0.0517236	-0.0243	286.81
		rs10932006	-0.0532819	-0.0273	50.2463
		rs10992875	0.0287334	0.009	96.7779
		rs11042107	-0.0338885	-0.039	97.1663
		rs11067228	0.016852	-0.0107	43.1882
		rs11088458	-0.0418906	-0.0022	215.07
		rs11175773	0.0250208	0.0571	31.6959
		rs11175835	-0.0242807	0.0009	73.6663
		rs11214530	-0.096705	0.006	103.919
		rs11228240	-0.0405934	0.011	201.742
		rs11229574	0.0173712	-0.0189	33.5504
		rs112616813	-0.0633668	-0.0124	43.4106
		rs1133400	0.0290652	0.0264	88.7351
		rs113869252	0.0170242	-0.0281	34.0519
		rs114658808	0.0581104	0.0322	48.5703
		rs11576308	0.0166844	0.0041	40.6285
		rs1159798	-0.0643859	-0.0113	444.672
		rs116208713	0.0293031	-0.0525	35.6373
		rs11657636	0.0511577	0.001	337.21
		rs11688424	0.0204691	0.0054	60.5956
		rs11696009	0.0168531	-0.0113	39.1306
		rs117111740	-0.105151	-0.1102	170.674
		rs11729023	0.0263577	0.0562	44.8837
		rs117445182	-0.0703227	0.0227	50.6284
		rs117481343	0.133565	-0.045	288.311
		rs118115924	-0.191358	0.0378	257.366
		rs11904619	-0.0178864	0.0282	31.6784
		rs11915970	0.0426355	0.0261	115.382
		rs11947360	-0.0205614	-0.0024	33.6077
		rs11985969	0.0171364	0.0091	37.9222
		rs11993876	0.0150285	-0.0035	33.6366
		rs12127020	0.0193384	0.0012	35.399
		rs12145525	-0.0205456	-0.013	58.6172
		rs12276167	-0.0167977	-0.0147	41.5226
		rs12340775	-0.037198	0.0156	41.9812
		rs12403844	0.0278896	-0.0102	80.9778
		rs12448684	-0.0251996	0.0043	96.4355
		rs12614608	-0.0199646	0.0004	49.0635
		rs12622690	-0.0468064	-0.0178	269.519
		rs12636449	0.0435997	-0.0278	90.7766
		rs12714240	-0.0209999	-0.0323	62.3694
		rs12733821	0.0181773	-0.0044	46.6577
		rs12761013	0.0159492	-0.0216	35.3937
		rs1286077	0.0324697	0.0152	91.4077
		rs12915039	0.019891	-0.0056	42.9971
		rs12951408	-0.0145193	-0.0265	31.6176
		rs12975920	0.021043	0.0124	48.7462
		rs12985258	-0.0190114	0.015	52.4717
		rs13022041	0.0177883	0.0219	42.4664
		rs13044413	0.0205148	-0.0315	62.9713
		rs13088318	0.015686	-0.0054	33.7053
		rs13133616	0.0175101	-0.0197	35.4925
		rs132530	0.0507039	0.0082	49.0902
		rs13264707	0.0151932	0.0009	33.1446
		rs1381957	-0.0434382	0.0017	142.6
		rs1386625	-0.0475961	0.0462	118.703
		rs139603701	-0.105562	0.05	103.82
		rs1414660	0.0813511	-0.0226	634.913
		rs141795717	0.224255	0.128	494.962
		rs1420996	0.0162034	-0.0213	30.756
		rs143348825	-0.0577003	-0.0557	33.57
		rs1444436	-0.016483	0.0121	35.6595
		rs1461930	0.0315967	-0.0076	106.979
		rs1502201	-0.0181193	-0.0135	38.3231
		rs150445982	0.0839094	-0.0218	88.3222
		rs150967545	0.0450273	0.0261	35.3819
		rs1533142	-0.0255772	-0.0043	70.5992
		rs1535570	0.0168272	0.0305	42.6603
		rs1568609	-0.014586	0.0112	30.5148
		rs1622638	0.0179885	0.0076	47.4286
		rs1644335	-0.020498	-0.0204	31.5915
		rs1649082	-0.0171775	0.0006	44.7125
		rs16840232	0.0184235	0.0386	32.7727
		rs16878921	0.0358608	-0.0119	69.7805
		rs16891104	-0.0185824	-0.0153	33.4712
		rs1694593	-0.028844	-0.0202	83.7416
		rs1706708	-0.0273671	0.0246	99.9649
		rs1716169	0.0206238	-0.003	41.7601
		rs17173698	0.0544865	0.0384	44.6442
		rs17457340	-0.0677286	0.0087	196.675
		rs17507577	0.0578242	-0.0041	141.371
		rs17601876	0.0303011	-0.0157	139.36
		rs1784998	-0.0371287	0.0137	86.3858
		rs1811291	-0.0226969	0.0097	42.7281
		rs1834554	-0.0224393	0.0382	44.1244
		rs1862947	-0.0157338	-0.0224	32.8792
		rs189267552	-0.0756245	-0.1159	42.5232
		rs190144	-0.0346388	-0.0211	139.39
		rs1988961	0.0552146	0.0335	234.175
		rs1991431	-0.0152907	0.0069	35.2171
		rs2002810	-0.023528	0.0061	72.1639
		rs2008411	-0.0328864	-0.0156	138.835
		rs2052482	0.0256865	-0.01	82.1105
		rs2054810	-0.0183198	0.0367	30.5014
		rs206432	0.0144512	0.0294	31.6712
		rs2066829	-0.0299274	-0.0021	125.745
		rs2069443	-0.0177404	-0.0131	37.0562
		rs212417	-0.0302249	-0.0051	123.789
		rs213759	0.0225796	-0.0072	30.1136
		rs2146778	0.0197159	-0.0085	42.2554
		rs215226	0.0273506	0.0027	109.2
		rs2174633	0.0200969	-0.0316	47.9758
		rs2238688	-0.0339243	0.0145	45.0894
		rs2242919	0.0190498	0.0095	31.786
		rs2272443	-0.0187135	-0.0192	37.0865
		rs2296784	-0.0263417	0.0044	70.087
		rs239677	-0.0215463	0.0041	67.6729
		rs2491105	0.0192308	0.0211	39.6063
		rs2529015	0.0248267	0.0027	52.5077
		rs2531992	0.0255326	0.014	51.8703
		rs2542710	-0.030199	0.0072	138.488
		rs2553772	0.0309456	0.0082	145.44
		rs2566752	0.0349158	0.0112	175.086
		rs2566774	-0.0383683	0.0118	138.159
		rs2637252	-0.0200251	0.0125	34.3573
		rs2663351	-0.0193795	0.0074	50.9809
		rs2716579	-0.0265566	0.0158	72.7645
		rs2722299	-0.0250569	0.0164	94.1567
		rs2737252	0.0356028	0.0001	156.646
		rs2812246	0.0264932	0.018	37.4856
		rs28585071	-0.0272259	0.0198	65.7783
		rs28706743	-0.0296101	0.0036	78.5554
		rs2908007	0.164545	0.0033	4009.63
		rs2982573	0.0764832	-0.0059	879.078
		rs3099090	-0.0225155	-0.0221	53.9779
		rs3118906	0.0291031	0.0151	103.793
		rs34137313	-0.0233844	0.042	58.5947
		rs34185333	-0.0621689	-0.03	61.6257
		rs344035	-0.0162519	-0.0196	40.317
		rs34441013	0.0339303	0.0076	141.249
		rs347609	-0.02532	-0.0117	59.7416
		rs35107139	0.0529374	-0.0041	384.989
		rs35172905	0.0212305	0.0344	40.1277
		rs35306535	0.0236213	-0.0306	85.6265
		rs35531047	0.0514229	-0.0069	279.51
		rs368510	0.0271809	-0.0251	100.866
		rs370387	0.0424137	0.0136	272.986
		rs3730393	0.0368563	0.0325	31.7417
		rs3760456	-0.023854	0.0174	85.6901
		rs3765971	0.0284684	-0.0161	112.537
		rs3775119	-0.0215573	0.0069	34.9827
		rs3777787	-0.0504275	-0.0149	388.272
		rs3778929	0.0150937	-0.0248	30.2487
		rs3790608	0.0327313	0.0021	84.2068
		rs3812849	-0.0175127	-0.0476	36.4711
		rs3843738	0.0167506	-0.0189	41.5073
		rs3922468	0.0162468	0.0027	35.548
		rs4053429	-0.0245028	-0.0181	92.242
		rs41302867	-0.0293283	0.01	57.0901
		rs4148160	0.0181558	-0.0141	46.8352
		rs42916	0.0229233	0.0038	61.7132
		rs4297774	0.0294179	0.0555	45.1426
		rs4304588	-0.0235918	0.0157	82.1379
		rs4305309	-0.0736623	0.0078	763.661
		rs4505759	0.0555877	-0.0125	399.386
		rs4576968	-0.0168212	0.0147	41.2216
		rs4595506	-0.0234955	0.009	84.6518
		rs4635400	-0.0488982	-0.0007	335.74
		rs4666343	-0.0203756	0.0211	50.3894
		rs4671961	0.0484689	-0.0003	314.243
		rs4782351	-0.0164273	-0.0083	39.1029
		rs4807630	-0.0333307	-0.0045	142.793
		rs4870044	-0.0802307	0.0199	820.438
		rs4876858	-0.0230877	-0.0183	53.2704
		rs4912084	-0.0178066	0.0157	45.8528
		rs4940236	0.0167728	0.0117	39.3214
		rs55709850	-0.0162812	-0.0261	32.9023
		rs55849728	0.0523158	0.0076	403.813
		rs56257969	-0.0160003	-0.0091	29.8635
		rs566046	-0.0692625	-0.0107	636.068
		rs56921221	0.0257769	0.0227	51.454
		rs571356	-0.0182881	0.0012	44.6495
		rs57299708	-0.0258833	-0.003	56.146
		rs58552741	-0.0270175	0.0183	38.2521
		rs59232853	-0.0176905	-0.0186	38.0132
		rs59429575	0.0207411	-0.0042	49.5091
		rs59813731	0.0248479	-0.0258	58.6894
		rs60018147	-0.0309803	-0.0042	56.1034
		rs603424	-0.0264265	0.0161	61.5188
		rs6054184	-0.0291131	-0.0196	122.322
		rs6059412	0.0204545	0.0028	52.5618
		rs6063051	0.029881	0.0195	103.518
		rs60891864	0.0281682	0.0154	116.573
		rs6117854	-0.0376012	-0.001	186.207
		rs6123756	-0.0142865	0.0068	30.2646
		rs61843418	-0.0190062	-0.0148	36.8849
		rs61918361	-0.0144539	-0.0019	31.7421
		rs61921611	0.0192578	-0.025	48.2139
		rs62007686	-0.0410633	-0.0073	232.087
		rs62028332	0.0437435	-0.0511	131.025
		rs62038775	0.0199821	0.0104	43.1795
		rs62228064	0.0308867	-0.104	72.3539
		rs62331124	0.0176736	0.0038	40.8197
		rs635084	0.0275249	-0.0101	67.1266
		rs6454314	-0.0213809	-0.0172	60.7766
		rs6475068	0.0316026	0.0056	54.0392
		rs6485702	-0.0338887	0.0089	158.189
		rs6532480	-0.0155824	-0.0141	36.3484
		rs6587723	-0.0194348	-0.0142	54.4595
		rs6650591	0.019289	0.0196	52.7424
		rs6660927	-0.0291881	-0.0058	50.8042
		rs66838809	0.0758093	0.0061	249.919
		rs6684375	0.062122	0.0004	345.851
		rs6716216	0.0353041	-0.0304	82.3192
		rs672052	0.0151075	-0.0252	30.8785
		rs6759927	0.0178931	-0.0121	42.6411
		rs67820526	0.0221764	0.0114	43.0629
		rs67918869	0.0211736	-0.0364	38.6281
		rs68119427	0.0160556	0.0077	35.6422
		rs6844904	0.0325072	-0.0194	90.4222
		rs6870556	-0.0185632	-0.0043	49.3864
		rs6882422	-0.0313659	0.0372	61.3025
		rs6960700	0.0452441	0.0007	281.633
		rs6976382	0.0199436	0.0294	35.6214
		rs6977448	0.0199132	-0.0005	31.0918
		rs6977460	-0.016514	0.0032	32.2425
		rs6985162	-0.0151553	-0.0029	31.3571
		rs6999846	-0.0215044	-0.0232	63.4357
		rs7014448	-0.0237662	-0.015	75.0369
		rs7040344	-0.0278068	0.0052	106.269
		rs7072196	0.0169672	0.0095	42.1008
		rs7090401	-0.0222391	0.0014	61.1724
		rs7102	-0.0198525	0.004	55.5327
		rs7121746	-0.0552692	0.0052	449.298
		rs7126943	-0.0445089	-0.0049	280.233
		rs71338573	0.0400528	-0.0644	65.9162
		rs71390846	-0.0421586	0.0239	164.428
		rs71454826	0.038756	-0.0198	169.711
		rs71569053	0.101442	0.0702	65.2116
		rs7167692	-0.041836	-0.0961	52.7507
		rs7212160	-0.0195623	-0.0129	43.7072
		rs7235010	-0.0194138	0.0091	38.8628
		rs7255601	0.0966584	-0.0022	482.269
		rs72805220	-0.0671715	0.0336	168.81
		rs72868882	0.0488871	-0.0183	86.2282
		rs72945659	0.0246608	-0.0182	37.2685
		rs73029259	-0.0331283	0.0448	76.4454
		rs73238180	-0.0239849	0.0033	31.3849
		rs7324365	-0.0228988	0.0439	50.2831
		rs7329483	-0.0222915	0.0073	31.417
		rs734703	0.0180732	-0.0076	40.379
		rs73520180	0.0305576	-0.0068	40.4879
		rs74119759	-0.027414	-0.001	60.6561
		rs74252295	-0.0398997	-0.018	67.58
		rs745429	0.0244886	-0.0072	45.9946
		rs74543960	0.0246354	0.0213	42.0065
		rs751979	0.022704	0.003	71.6147
		rs7520984	-0.0180232	0.0234	39.3343
		rs75663481	0.0220683	0.0459	57.2405
		rs7577950	0.0149768	0.0058	33.3997
		rs7583768	-0.0233563	0.0057	59.818
		rs7584373	-0.0173474	0.008	41.8695
		rs7585120	0.017025	-0.0227	34.4617
		rs75977651	-0.0357016	-0.0262	70.4138
		rs7603114	-0.0228505	0.0144	79.1448
		rs7633119	-0.0169722	0.0169	39.0315
		rs7636668	0.020999	0.0033	66.5198
		rs76604417	0.0293884	-0.0307	57.3947
		rs7699480	-0.0195818	-0.0142	57.9205
		rs7720275	-0.0258304	0.0346	57.6513
		rs7732038	0.020138	0.0017	59.5563
		rs7741021	0.0755656	-0.0086	877.096
		rs77847666	0.0752347	0.0054	128.52
		rs78161283	-0.0345236	-0.0222	37.5333
		rs7816131	0.0207883	0.0099	42.5275
		rs78416576	-0.0460342	-0.0231	133.514
		rs78432519	-0.0389176	0.007	93.5829
		rs78556801	-0.0187654	0.0298	45.414
		rs78667121	0.0531217	-0.0958	50.345
		rs7870885	0.0174889	0.0158	40.0306
		rs7902212	0.0186683	0.0129	52.9359
		rs7919753	-0.125871	0.0007	942.721
		rs7961324	-0.0147235	-0.0125	29.8493
		rs79640667	0.0289464	-0.0143	33.1072
		rs79854277	0.0324678	0.0715	31.1999
		rs8002850	-0.0283093	-0.0155	108.837
		rs8068674	-0.015854	0.0068	36.9912
		rs8134775	0.0241235	-0.0213	56.3252
		rs848188	0.0380159	0.028	81.1328
		rs868127	-0.0200228	0.0236	48.5147
		rs884205	0.0231676	0.0111	60.805
		rs912146	0.0236688	-0.0121	45.3202
		rs9290351	0.0230388	-0.0039	34.7717
		rs9324144	-0.0206334	0.0014	53.0612
		rs9326769	-0.0172331	-0.0248	43.9147
		rs9340903	-0.0554448	0.0154	55.4692
		rs938662	0.0205446	0.0011	52.345
		rs947091	0.0382616	-0.0024	221.877
		rs9474632	-0.015074	-0.0053	31.7607
		rs9521510	-0.0180526	-0.0046	43.1725
		rs9594738	-0.0501234	-0.0192	383.502
		rs9606139	-0.109218	0.0692	675.194
		rs9631060	-0.0217054	0.0021	49.3812
		rs9896306	-0.0234836	0.0188	66.5529
		rs9990527	-0.0326066	0.0377	94.6888
Heel bone mineral density	Systemic lupus erythematosus	rs10069783	0.0169756	0.00995033	31.186
		rs10078310	0.0319733	0.0295588	46.2252
		rs10221698	0.018198	0.0100503	50.2663
		rs10235021	0.0715592	-0.0100503	508.553
		rs10239787	-0.0283749	-0.0304592	108.942
		rs10249754	0.0305864	-0.0198026	129.977
		rs1029830	-0.0166726	0.00995033	42.4937
		rs1042704	-0.0303501	-0.040822	94.4087
		rs10491280	0.0222228	-0.0943107	36.9635
		rs10740042	0.0159156	-0.00995033	32.9802
		rs10750766	0.024465	0.040822	75.1774
		rs10765568	-0.017467	0.0392207	43.6291
		rs10777536	0.0164167	0.0295588	40.9316
		rs10821027	-0.017406	0.00995033	44.9849
		rs10842704	0.0248457	-0.040822	68.1611
		rs10922489	-0.0151833	0.040822	35.3082
		rs10931982	0.0517236	0.0512933	286.81
		rs10932006	-0.0532819	-0.139762	50.2463
		rs10992875	0.0287334	0.0582689	96.7779
		rs11042107	-0.0338885	-0.040822	97.1663
		rs11067228	0.016852	-0.040822	43.1882
		rs11175773	0.0250208	0.0487902	31.6959
		rs11175835	-0.0242807	0.0618754	73.6663
		rs11214530	-0.096705	0.0198026	103.919
		rs11228240	-0.0405934	-0.0100503	201.742
		rs11229574	0.0173712	-0.0618754	33.5504
		rs112616813	-0.0633668	-0.0100503	43.4106
		rs1133400	0.0290652	-0.040822	88.7351
		rs113869252	0.0170242	-0.040822	34.0519
		rs11576308	0.0166844	-0.0295588	40.6285
		rs1159798	-0.0643859	-0.0295588	444.672
		rs116208713	0.0293031	0.0676586	35.6373
		rs11657636	0.0511577	-0.00995033	337.21
		rs11688424	0.0204691	-0.0100503	60.5956
		rs11696009	0.0168531	0.0582689	39.1306
		rs117111740	-0.105151	0.10436	170.674
		rs117445182	-0.0703227	-0.105361	50.6284
		rs117481343	0.133565	0.173953	288.311
		rs118115924	-0.191358	0.0198026	257.366
		rs11904619	-0.0178864	0.00995033	31.6784
		rs11947360	-0.0205614	0.0392207	33.6077
		rs11985969	0.0171364	-0.040822	37.9222
		rs11993876	0.0150285	-0.0100503	33.6366
		rs12145525	-0.0205456	-0.040822	58.6172
		rs12276167	-0.0167977	-0.0198026	41.5226
		rs12340775	-0.037198	0.0295588	41.9812
		rs12403844	0.0278896	0.0392207	80.9778
		rs12443252	0.0232857	0.0304592	81.2039
		rs12448684	-0.0251996	-0.0512933	96.4355
		rs12614608	-0.0199646	0.0582689	49.0635
		rs12622690	-0.0468064	-0.0676586	269.519
		rs12636449	0.0435997	-0.0943107	90.7766
		rs12714240	-0.0209999	0.0202027	62.3694
		rs12761013	0.0159492	0.0295588	35.3937
		rs1286077	0.0324697	-0.040822	91.4077
		rs12915039	0.019891	-0.0512933	42.9971
		rs12951408	-0.0145193	0.105361	31.6176
		rs12975920	0.021043	0.0676586	48.7462
		rs12985258	-0.0190114	0.0487902	52.4717
		rs13022041	0.0177883	-0.0512933	42.4664
		rs13044413	0.0205148	0.040822	62.9713
		rs13088318	0.015686	0.00995033	33.7053
		rs13133616	0.0175101	-0.0100503	35.4925
		rs13220896	-0.0452947	-0.18633	49.6683
		rs132530	0.0507039	0.040822	49.0902
		rs13264707	0.0151932	-0.0202027	33.1446
		rs13379337	0.0199008	-0.0100503	59.8174
		rs1381957	-0.0434382	0.0304592	142.6
		rs1386625	-0.0475961	-0.00995033	118.703
		rs139603701	-0.105562	-0.274437	103.82
		rs1414660	0.0813511	0.0392207	634.913
		rs1420996	0.0162034	0.0304592	30.756
		rs143348825	-0.0577003	0.113329	33.57
		rs1461930	0.0315967	-0.0512933	106.979
		rs1502201	-0.0181193	-0.00995033	38.3231
		rs150445982	0.0839094	-0.116534	88.3222
		rs150967545	0.0450273	0.14842	35.3819
		rs1535570	0.0168272	-0.00995033	42.6603
		rs1568609	-0.014586	-0.0392207	30.5148
		rs1622638	0.0179885	-0.0618754	47.4286
		rs1644335	-0.020498	0.00995033	31.5915
		rs1649082	-0.0171775	0.0100503	44.7125
		rs16878921	0.0358608	-0.040822	69.7805
		rs16891104	-0.0185824	0.0582689	33.4712
		rs1694593	-0.028844	-0.0198026	83.7416
		rs1706708	-0.0273671	0.0198026	99.9649
		rs17173698	0.0544865	-0.0100503	44.6442
		rs17507577	0.0578242	0.0676586	141.371
		rs17601876	0.0303011	0.0198026	139.36
		rs1784998	-0.0371287	0.0100503	86.3858
		rs1811291	-0.0226969	-0.0512933	42.7281
		rs1862947	-0.0157338	0.0198026	32.8792
		rs190144	-0.0346388	0.0512933	139.39
		rs1988961	0.0552146	-0.0100503	234.175
		rs1991431	-0.0152907	-0.0202027	35.2171
		rs2002810	-0.023528	0.0202027	72.1639
		rs2052482	0.0256865	-0.0512933	82.1105
		rs2054810	-0.0183198	-0.0100503	30.5014
		rs206432	0.0144512	0.0512933	31.6712
		rs2069443	-0.0177404	-0.0202027	37.0562
		rs212417	-0.0302249	0.040822	123.789
		rs213759	0.0225796	0.0512933	30.1136
		rs2146778	0.0197159	-0.0304592	42.2554
		rs215226	0.0273506	-0.0100503	109.2
		rs2174633	0.0200969	-0.0487902	47.9758
		rs2242919	0.0190498	0.0861777	31.786
		rs2272443	-0.0187135	0.0198026	37.0865
		rs2296784	-0.0263417	-0.0304592	70.087
		rs239677	-0.0215463	0.0487902	67.6729
		rs2529015	0.0248267	0.0392207	52.5077
		rs2531992	0.0255326	-0.0295588	51.8703
		rs2542710	-0.030199	-0.0100503	138.488
		rs2566752	0.0349158	0.0392207	175.086
		rs2566774	-0.0383683	-0.0582689	138.159
		rs2637252	-0.0200251	-0.00995033	34.3573
		rs2716579	-0.0265566	0.0392207	72.7645
		rs2722299	-0.0250569	-0.0202027	94.1567
		rs2812246	0.0264932	0.0198026	37.4856
		rs28585071	-0.0272259	0.0487902	65.7783
		rs28706743	-0.0296101	-0.0100503	78.5554
		rs2908007	0.164545	-0.0304592	4009.63
		rs2982573	0.0764832	0.0198026	879.078
		rs3099090	-0.0225155	-0.0487902	53.9779
		rs3118906	0.0291031	-0.0304592	103.793
		rs34137313	-0.0233844	0.0676586	58.5947
		rs34185333	-0.0621689	-0.174353	61.6257
		rs344035	-0.0162519	-0.0202027	40.317
		rs34441013	0.0339303	0.0392207	141.249
		rs35107139	0.0529374	0.0295588	384.989
		rs35172905	0.0212305	0.0198026	40.1277
		rs35306535	0.0236213	-0.0725997	85.6265
		rs368510	0.0271809	-0.0202027	100.866
		rs370387	0.0424137	-0.0198026	272.986
		rs3730393	0.0368563	-0.0304592	31.7417
		rs3760456	-0.023854	-0.0100503	85.6901
		rs3765971	0.0284684	-0.113329	112.537
		rs3775119	-0.0215573	-0.0202027	34.9827
		rs3777787	-0.0504275	-0.0295588	388.272
		rs3778929	0.0150937	0.0392207	30.2487
		rs3790608	0.0327313	-0.0304592	84.2068
		rs3812849	-0.0175127	0.0198026	36.4711
		rs3843738	0.0167506	-0.0100503	41.5073
		rs3922468	0.0162468	0.0100503	35.548
		rs4053429	-0.0245028	-0.0295588	92.242
		rs41302867	-0.0293283	0.0198026	57.0901
		rs4148160	0.0181558	-0.0202027	46.8352
		rs42039	-0.0248894	-0.0100503	70.0613
		rs42916	0.0229233	0.0202027	61.7132
		rs4297774	0.0294179	0.173953	45.1426
		rs4304588	-0.0235918	-0.0304592	82.1379
		rs4305309	-0.0736623	0.0100503	763.661
		rs4505759	0.0555877	0.00995033	399.386
		rs4576968	-0.0168212	-0.0198026	41.2216
		rs4635400	-0.0488982	0.00995033	335.74
		rs4666343	-0.0203756	0.00995033	50.3894
		rs4671961	0.0484689	0.040822	314.243
		rs4782351	-0.0164273	0.0202027	39.1029
		rs4807630	-0.0333307	-0.0618754	142.793
		rs4870044	-0.0802307	-0.0100503	820.438
		rs4912084	-0.0178066	-0.0198026	45.8528
		rs4940236	0.0167728	0.0582689	39.3214
		rs55709850	-0.0162812	-0.0202027	32.9023
		rs55849728	0.0523158	-0.0100503	403.813
		rs56257969	-0.0160003	0.0295588	29.8635
		rs566046	-0.0692625	-0.0725707	636.068
		rs56921221	0.0257769	0.0198026	51.454
		rs57299708	-0.0258833	0.00995033	56.146
		rs59232853	-0.0176905	-0.0833816	38.0132
		rs59429575	0.0207411	0.0198026	49.5091
		rs59813731	0.0248479	0.00995033	58.6894
		rs60018147	-0.0309803	-0.0100503	56.1034
		rs603424	-0.0264265	-0.0943107	61.5188
		rs6054184	-0.0291131	0.0100503	122.322
		rs6059412	0.0204545	-0.0618754	52.5618
		rs6117854	-0.0376012	0.0198026	186.207
		rs6123756	-0.0142865	0.0295588	30.2646
		rs61843418	-0.0190062	0.0487902	36.8849
		rs61918361	-0.0144539	0.0618754	31.7421
		rs61921611	0.0192578	-0.040822	48.2139
		rs62007686	-0.0410633	-0.0512933	232.087
		rs62028332	0.0437435	-0.105361	131.025
		rs62038775	0.0199821	-0.0202027	43.1795
		rs62228064	0.0308867	0.076961	72.3539
		rs62331124	0.0176736	0.00995033	40.8197
		rs635084	0.0275249	-0.0725707	67.1266
		rs6454314	-0.0213809	-0.0676586	60.7766
		rs6532480	-0.0155824	-0.0100503	36.3484
		rs6650591	0.019289	-0.0676586	52.7424
		rs6660927	-0.0291881	-0.0100503	50.8042
		rs66838809	0.0758093	-0.105361	249.919
		rs6684375	0.062122	-0.0100503	345.851
		rs6716216	0.0353041	0.10436	82.3192
		rs672052	0.0151075	0.00995033	30.8785
		rs6759927	0.0178931	0.0295588	42.6411
		rs67631072	0.0180743	-0.0392207	49.1389
		rs67820526	0.0221764	0.0582689	43.0629
		rs67918869	0.0211736	-0.0202027	38.6281
		rs6844904	0.0325072	0.0100503	90.4222
		rs6870556	-0.0185632	0.0202027	49.3864
		rs6882422	-0.0313659	0.0676586	61.3025
		rs6977460	-0.016514	-0.0202027	32.2425
		rs6985162	-0.0151553	-0.0100503	31.3571
		rs6999846	-0.0215044	-0.00995033	63.4357
		rs7014448	-0.0237662	-0.00995033	75.0369
		rs7040344	-0.0278068	0.0198026	106.269
		rs7072196	0.0169672	-0.00995033	42.1008
		rs7102	-0.0198525	-0.0100503	55.5327
		rs7121746	-0.0552692	-0.00995033	449.298
		rs7126943	-0.0445089	-0.0295588	280.233
		rs71338573	0.0400528	0.0582689	65.9162
		rs71454826	0.038756	-0.105361	169.711
		rs7167692	-0.041836	0.10436	52.7507
		rs7212160	-0.0195623	-0.00995033	43.7072
		rs7235010	-0.0194138	-0.00995033	38.8628
		rs72805220	-0.0671715	-0.0202027	168.81
		rs72868882	0.0488871	0.0198026	86.2282
		rs72945659	0.0246608	-0.040822	37.2685
		rs73238180	-0.0239849	0.0582689	31.3849
		rs7324365	-0.0228988	-0.076961	50.2831
		rs7329483	-0.0222915	-0.0487902	31.417
		rs734703	0.0180732	0.0202027	40.379
		rs73520180	0.0305576	0.00995033	40.4879
		rs74119759	-0.027414	0.00995033	60.6561
		rs74252295	-0.0398997	0.00995033	67.58
		rs745429	0.0244886	-0.0512933	45.9946
		rs74543960	0.0246354	-0.0304592	42.0065
		rs75663481	0.0220683	-0.040822	57.2405
		rs7577950	0.0149768	0.0202027	33.3997
		rs7583768	-0.0233563	0.00995033	59.818
		rs7584373	-0.0173474	-0.0202027	41.8695
		rs7585120	0.017025	0.0487902	34.4617
		rs75977651	-0.0357016	-0.040822	70.4138
		rs7603114	-0.0228505	-0.0304322	79.1448
		rs7633119	-0.0169722	-0.040822	39.0315
		rs7636668	0.020999	0.0202027	66.5198
		rs76604417	0.0293884	-0.0100503	57.3947
		rs7699480	-0.0195818	0.0100503	57.9205
		rs7720275	-0.0258304	0.0295588	57.6513
		rs7732038	0.020138	0.0512933	59.5563
		rs7741021	0.0755656	-0.0304592	877.096
		rs77847666	0.0752347	-0.0202027	128.52
		rs78161283	-0.0345236	0.0487902	37.5333
		rs78416576	-0.0460342	0.122218	133.514
		rs78432519	-0.0389176	0.0295588	93.5829
		rs78556801	-0.0187654	-0.0100503	45.414
		rs78667121	0.0531217	-0.0304592	50.345
		rs7870885	0.0174889	-0.0833816	40.0306
		rs7902212	0.0186683	-0.00995033	52.9359
		rs7919753	-0.125871	0.0676586	942.721
		rs7961324	-0.0147235	-0.0100503	29.8493
		rs8002850	-0.0283093	0.0198026	108.837
		rs8068674	-0.015854	0.0295588	36.9912
		rs8134775	0.0241235	0.0295588	56.3252
		rs848188	0.0380159	0.0392207	81.1328
		rs868127	-0.0200228	-0.0725707	48.5147
		rs912146	0.0236688	-0.0304592	45.3202
		rs9290351	0.0230388	-0.0304592	34.7717
		rs9326769	-0.0172331	0.0198026	43.9147
		rs9340903	-0.0554448	-0.0618754	55.4692
		rs938662	0.0205446	0.0618754	52.345
		rs947091	0.0382616	-0.0618754	221.877
		rs9474632	-0.015074	0.00995033	31.7607
		rs9521510	-0.0180526	0.0392207	43.1725
		rs9594738	-0.0501234	-0.0304592	383.502
		rs9606139	-0.109218	-0.0100503	675.194
		rs9631060	-0.0217054	0.0198026	49.3812
		rs9896306	-0.0234836	0.00995033	66.5529
		rs9990527	-0.0326066	-0.0304592	94.6888
Total body bone mineral density	Ankylosing spondylitis	rs10493013	0.1013	-0.0159262	187.394
		rs11228240	-0.083	0.0009995	153.464
		rs11904127	-0.0324	0.00150113	32.3102
		rs13204965	-0.0619	-0.002002	78.1961
		rs1548607	-0.0363	-0.000300045	30.25
		rs2252865	0.0328	0.00220242	29.8844
		rs3801387	0.1347	-0.00732678	457.145
		rs61884327	0.0801	-0.00471108	65.4628
Total body bone mineral density	Rheumatoid arthritis	rs10048745	-0.0389	-0.0063	33.7093
		rs1037011	0.0404	0.0193	50.2358
		rs10490046	-0.0429	0.0257	40.9982
		rs10493013	0.1013	0.0009	187.394
		rs10735851	-0.0541	0.0426	73.7417
		rs10777212	0.0452	0.003	56.7511
		rs10788264	-0.0338	0.008	35.1628
		rs10832520	0.1123	0.0222	50.5179
		rs10901216	-0.0474	0.0068	60.3805
		rs10931982	0.0508	-0.0243	31.8598
		rs11228240	-0.083	0.011	153.464
		rs1159798	-0.0429	-0.0113	37.5594
		rs11745493	-0.0445	0.0144	46.8698
		rs117557198	0.0769	-0.074	41.0667
		rs118115924	-0.2822	0.0378	87.8984
		rs11898505	-0.0342	0.0086	32.49
		rs11904127	-0.0324	-0.0016	32.3102
		rs11910328	-0.0429	0.0095	31.0408
		rs11934731	-0.0674	0.0013	122.084
		rs12044944	0.0553	-0.0062	55.8453
		rs12258451	-0.0702	0.0005	62.2149
		rs12442242	0.0509	0.0149	38.5308
		rs12534510	0.0395	-0.0076	48.0225
		rs12612325	-0.0548	0.0109	49.3596
		rs1286150	0.0549	0.0151	58.1406
		rs13204965	-0.0619	0.0127	78.1961
		rs143187557	-0.1237	0.1151	37.1319
		rs144279715	0.2295	0.1255	60.9355
		rs144691710	0.1017	0.0025	81
		rs1452102	0.0345	-0.0232	36.6343
		rs1548607	-0.0363	-0.0094	30.25
		rs2252865	0.0328	-0.0145	29.8844
		rs2350085	0.0643	-0.0295	57.2248
		rs2414098	0.0329	-0.0129	31.0948
		rs2566751	-0.0567	-0.0022	32.1489
		rs2566752	0.0721	0.0112	149.337
		rs34102936	0.0471	-0.0176	68.2798
		rs34670419	-0.088	0.0996	32.6531
		rs35125553	0.0383	-0.02	33.6752
		rs35199438	-0.0489	0.0022	62.2063
		rs3743347	0.0519	-0.0398	58.2528
		rs3801387	0.1347	0.025	457.145
		rs4757350	-0.0564	-0.0148	66.8129
		rs4846580	0.0345	0.0105	35.382
		rs55781332	0.0552	0.0179	64
		rs56104760	-0.0747	-0.0183	101.901
		rs6029130	0.0348	0.0122	30.5125
		rs6040063	-0.0359	-0.0071	41.0973
		rs61884327	0.0801	-0.0547	65.4628
		rs633995	0.0351	-0.0033	36.6234
		rs634277	-0.0607	-0.0088	99.0188
		rs6557155	0.0751	-0.0037	162.023
		rs6960249	-0.0325	-0.0036	32.51
		rs7105860	-0.0468	-0.0049	62.9199
		rs71390846	-0.0484	0.0239	41.6455
		rs725670	-0.0322	0.0037	29.7857
		rs73169678	0.0619	-0.0365	46.2699
		rs73349318	0.0472	-0.0002	30.8352
		rs73719807	0.0925	-0.0574	68.2099
		rs74394007	-0.0608	-0.0095	53.66
		rs7548588	0.0367	-0.0153	40.0383
		rs757138	0.0348	0.0013	30.5125
		rs7586085	-0.0532	0.0144	87.1111
		rs76051363	-0.0794	-0.0132	87.2576
		rs7728694	-0.0503	-0.0087	72.6828
		rs7740042	-0.0494	-0.0107	48.4102
		rs7741085	0.0423	0.0246	55.072
		rs78667121	0.1326	-0.0958	54.2678
		rs8047501	-0.0524	-0.0256	78.8785
		rs8070128	-0.0394	-0.0081	44.5952
		rs818427	0.0342	0.0007	31.4335
		rs838721	0.0314	0.0137	30.3466
		rs884205	0.0531	0.0111	60.9777
		rs9594738	-0.0614	-0.0192	116.034
		rs9910055	0.0442	-0.0132	43.5206
		rs9972944	-0.0363	0.0091	37.8538
		rs9976876	-0.0375	-0.0103	41.8029
Total body bone mineral density	Systemic lupus erythematosus	rs10048745	-0.0389	-0.040822	33.7093
		rs1037011	0.0404	0.0202027	50.2358
		rs10490046	-0.0429	0.0198026	40.9982
		rs10493013	0.1013	-0.0100503	187.394
		rs10735851	-0.0541	0.0100503	73.7417
		rs10777212	0.0452	-0.0100503	56.7511
		rs10788264	-0.0338	0.0676586	35.1628
		rs10901216	-0.0474	0.0198026	60.3805
		rs10931982	0.0508	0.0512933	31.8598
		rs11228240	-0.083	-0.0100503	153.464
		rs1159798	-0.0429	-0.0295588	37.5594
		rs11745493	-0.0445	-0.0100503	46.8698
		rs117557198	0.0769	-0.0512933	41.0667
		rs118115924	-0.2822	0.0198026	87.8984
		rs11898505	-0.0342	0.0304592	32.49
		rs11904127	-0.0324	-0.076961	32.3102
		rs11910328	-0.0429	-0.00995033	31.0408
		rs11934731	-0.0674	0.040822	122.084
		rs12044944	0.0553	0.0392207	55.8453
		rs12442242	0.0509	-0.0202027	38.5308
		rs12534510	0.0395	0.0100503	48.0225
		rs12612325	-0.0548	-0.0100503	49.3596
		rs1286150	0.0549	-0.040822	58.1406
		rs143187557	-0.1237	0.0392207	37.1319
		rs144691710	0.1017	-0.105361	81
		rs1452102	0.0345	-0.0618754	36.6343
		rs1548607	-0.0363	0.00995033	30.25
		rs2252865	0.0328	-0.0861777	29.8844
		rs2350085	0.0643	0.10436	57.2248
		rs2414098	0.0329	0.0618754	31.0948
		rs2566752	0.0721	0.0392207	149.337
		rs34102936	0.0471	0.0202027	68.2798
		rs34670419	-0.088	-0.0618754	32.6531
		rs35199438	-0.0489	0.00995033	62.2063
		rs3743347	0.0519	-0.0100503	58.2528
		rs3801387	0.1347	-0.040822	457.145
		rs4757350	-0.0564	-0.00995033	66.8129
		rs4846580	0.0345	-0.00995033	35.382
		rs55781332	0.0552	-0.0304592	64
		rs56104760	-0.0747	-0.0202027	101.901
		rs6029130	0.0348	-0.0100503	30.5125
		rs6040063	-0.0359	0.0198026	41.0973
		rs61884327	0.0801	0.0392207	65.4628
		rs633995	0.0351	0.0392207	36.6234
		rs634277	-0.0607	-0.0725707	99.0188
		rs6557155	0.0751	0.0100503	162.023
		rs6960249	-0.0325	-0.0304592	32.51
		rs725670	-0.0322	0.0392207	29.7857
		rs73169678	0.0619	0.0392207	46.2699
		rs73719807	0.0925	0.0198026	68.2099
		rs74394007	-0.0608	0.00995033	53.66
		rs7548588	0.0367	0.0582689	40.0383
		rs757138	0.0348	0.0198026	30.5125
		rs7586085	-0.0532	0.00995033	87.1111
		rs76051363	-0.0794	-0.040822	87.2576
		rs7728694	-0.0503	-0.0100503	72.6828
		rs7741085	0.0423	0.0100503	55.072
		rs78667121	0.1326	-0.0304592	54.2678
		rs8047501	-0.0524	-0.0512933	78.8785
		rs8070128	-0.0394	-0.0582689	44.5952
		rs818427	0.0342	-0.040822	31.4335
		rs838721	0.0314	0.0202027	30.3466
		rs9594738	-0.0614	-0.0304592	116.034
		rs9910055	0.0442	-0.0100503	43.5206
		rs9972944	-0.0363	0.0304592	37.8538
		rs9976876	-0.0375	-0.040822	41.8029
